# Supplementary material for: MCMBP promotes the assembly of the MCM2–7 hetero-hexamer to ensure robust DNA replication in human cells
Source: eLife. 2022 Apr 19;11:e77393. doi: 10.7554/eLife.77393 (PMC9018068; doi:10.7554/eLife.77393)
Supplement: Source data 2. [file elife-77393-data2.zip]

Archive with 111 entries (99 files):
- Source data 2/
- Source data 2/.DS_Store
- __MACOSX/Source data 2/._.DS_Store
- Source data 2/WB data.pdf
- __MACOSX/Source data 2/._WB data.pdf
- Source data 2/WB raw data/
- __MACOSX/Source data 2/._WB raw data
- Source data 2/WB raw data/Figure 1a/
- __MACOSX/Source data 2/WB raw data/._Figure 1a
- Source data 2/WB raw data/.DS_Store
- __MACOSX/Source data 2/WB raw data/._.DS_Store
- Source data 2/WB raw data/Figure 3b/
- __MACOSX/Source data 2/WB raw data/._Figure 3b
- Source data 2/WB raw data/Figure 3c/
- __MACOSX/Source data 2/WB raw data/._Figure 3c
- Source data 2/WB raw data/Figure 2c/
- __MACOSX/Source data 2/WB raw data/._Figure 2c
- Source data 2/WB raw data/Figure 2d/
- __MACOSX/Source data 2/WB raw data/._Figure 2d
- Source data 2/WB raw data/Figure 1b/
- __MACOSX/Source data 2/WB raw data/._Figure 1b
- Source data 2/WB raw data/Figure 4a/
- __MACOSX/Source data 2/WB raw data/._Figure 4a
- Source data 2/WB raw data/Figure 4f/
- __MACOSX/Source data 2/WB raw data/._Figure 4f
- Source data 2/WB raw data/Figure 1d/
- __MACOSX/Source data 2/WB raw data/._Figure 1d
- Source data 2/WB raw data/Figure 2b/
- __MACOSX/Source data 2/WB raw data/._Figure 2b
- Source data 2/WB raw data/Figure 1a/MCM3.tif
- __MACOSX/Source data 2/WB raw data/Figure 1a/._MCM3.tif
- Source data 2/WB raw data/Figure 1a/MCM2.tif
- __MACOSX/Source data 2/WB raw data/Figure 1a/._MCM2.tif
- Source data 2/WB raw data/Figure 1a/MCMBP.tif
- __MACOSX/Source data 2/WB raw data/Figure 1a/._MCMBP.tif
- Source data 2/WB raw data/Figure 1a/.DS_Store
- __MACOSX/Source data 2/WB raw data/Figure 1a/._.DS_Store
- Source data 2/WB raw data/Figure 1a/MCM5.tif
- __MACOSX/Source data 2/WB raw data/Figure 1a/._MCM5.tif
- Source data 2/WB raw data/Figure 1a/MCM4.tif
- __MACOSX/Source data 2/WB raw data/Figure 1a/._MCM4.tif
- Source data 2/WB raw data/Figure 1a/MCM6.tif
- __MACOSX/Source data 2/WB raw data/Figure 1a/._MCM6.tif
- Source data 2/WB raw data/Figure 1a/MCM7.tif
- __MACOSX/Source data 2/WB raw data/Figure 1a/._MCM7.tif
- Source data 2/WB raw data/Figure 3b/.DS_Store
- __MACOSX/Source data 2/WB raw data/Figure 3b/._.DS_Store
- Source data 2/WB raw data/Figure 3b/MCM3, HA.tif
- __MACOSX/Source data 2/WB raw data/Figure 3b/._MCM3, HA.tif
- Source data 2/WB raw data/Figure 3c/MCM3.tif
- __MACOSX/Source data 2/WB raw data/Figure 3c/._MCM3.tif
- Source data 2/WB raw data/Figure 3c/Tubulin.tif
- __MACOSX/Source data 2/WB raw data/Figure 3c/._Tubulin.tif
- Source data 2/WB raw data/Figure 3c/.DS_Store
- __MACOSX/Source data 2/WB raw data/Figure 3c/._.DS_Store
- Source data 2/WB raw data/Figure 2c/.DS_Store
- __MACOSX/Source data 2/WB raw data/Figure 2c/._.DS_Store
- Source data 2/WB raw data/Figure 2c/MCM4.tif
- __MACOSX/Source data 2/WB raw data/Figure 2c/._MCM4.tif
- Source data 2/WB raw data/Figure 2c/MCM2, 3.tif
- __MACOSX/Source data 2/WB raw data/Figure 2c/._MCM2, 3.tif
- Source data 2/WB raw data/Figure 2c/MCM5, 6, 7.tif
- __MACOSX/Source data 2/WB raw data/Figure 2c/._MCM5, 6, 7.tif
- Source data 2/WB raw data/Figure 2d/MCM4, 6.tif
- __MACOSX/Source data 2/WB raw data/Figure 2d/._MCM4, 6.tif
- Source data 2/WB raw data/Figure 2d/MCM3.tif
- __MACOSX/Source data 2/WB raw data/Figure 2d/._MCM3.tif
- Source data 2/WB raw data/Figure 2d/MCM2.tif
- __MACOSX/Source data 2/WB raw data/Figure 2d/._MCM2.tif
- Source data 2/WB raw data/Figure 2d/.DS_Store
- __MACOSX/Source data 2/WB raw data/Figure 2d/._.DS_Store
- Source data 2/WB raw data/Figure 2d/MCM5.tif
- __MACOSX/Source data 2/WB raw data/Figure 2d/._MCM5.tif
- Source data 2/WB raw data/Figure 2d/MCM7.tif
- __MACOSX/Source data 2/WB raw data/Figure 2d/._MCM7.tif
- Source data 2/WB raw data/Figure 1b/MCM3.tif
- __MACOSX/Source data 2/WB raw data/Figure 1b/._MCM3.tif
- Source data 2/WB raw data/Figure 1b/.DS_Store
- __MACOSX/Source data 2/WB raw data/Figure 1b/._.DS_Store
- Source data 2/WB raw data/Figure 4a/.DS_Store
- __MACOSX/Source data 2/WB raw data/Figure 4a/._.DS_Store
- Source data 2/WB raw data/Figure 4a/FLAG.tif
- __MACOSX/Source data 2/WB raw data/Figure 4a/._FLAG.tif
- Source data 2/WB raw data/Figure 4f/MCM4, 7.tif
- __MACOSX/Source data 2/WB raw data/Figure 4f/._MCM4, 7.tif
- Source data 2/WB raw data/Figure 4f/.DS_Store
- __MACOSX/Source data 2/WB raw data/Figure 4f/._.DS_Store
- Source data 2/WB raw data/Figure 4f/MCM5.tif
- __MACOSX/Source data 2/WB raw data/Figure 4f/._MCM5.tif
- Source data 2/WB raw data/Figure 4f/MCM6.tif
- __MACOSX/Source data 2/WB raw data/Figure 4f/._MCM6.tif
- Source data 2/WB raw data/Figure 4f/MCM2, 3.tif
- __MACOSX/Source data 2/WB raw data/Figure 4f/._MCM2, 3.tif
- Source data 2/WB raw data/Figure 1d/MCM3.tif
- __MACOSX/Source data 2/WB raw data/Figure 1d/._MCM3.tif
- Source data 2/WB raw data/Figure 1d/MCMBP.tif
- __MACOSX/Source data 2/WB raw data/Figure 1d/._MCMBP.tif
- Source data 2/WB raw data/Figure 1d/.DS_Store
- __MACOSX/Source data 2/WB raw data/Figure 1d/._.DS_Store
- Source data 2/WB raw data/Figure 1d/MCM7.tif
- __MACOSX/Source data 2/WB raw data/Figure 1d/._MCM7.tif
- Source data 2/WB raw data/Figure 1d/MCM2, 4.tif
- __MACOSX/Source data 2/WB raw data/Figure 1d/._MCM2, 4.tif
- Source data 2/WB raw data/Figure 1d/MCM5, 6.tif
- __MACOSX/Source data 2/WB raw data/Figure 1d/._MCM5, 6.tif
- Source data 2/WB raw data/Figure 2b/Tubulin.tif
- __MACOSX/Source data 2/WB raw data/Figure 2b/._Tubulin.tif
- Source data 2/WB raw data/Figure 2b/MCMBP.tif
- __MACOSX/Source data 2/WB raw data/Figure 2b/._MCMBP.tif
- Source data 2/WB raw data/Figure 2b/.DS_Store
- __MACOSX/Source data 2/WB raw data/Figure 2b/._.DS_Store
